# Supplementary material for: Seed Germination Behavior, Growth, Physiology and Antioxidant Metabolism of Four Contrasting Cultivars under Combined Drought and Salinity in Soybean
Source: Antioxidants (Basel). 2022 Mar 3;11(3):498. doi: 10.3390/antiox11030498 (PMC8944481; doi:10.3390/antiox11030498)
Supplement: Supplementary file 1 [file antioxidants-11-00498-s001.zip]

Archive with 1 entries (1 files):
- antioxidants-1548622-supplementary.pdf
